# Supplementary material for: AST: An Automated Sequence-Sampling Method for Improving the Taxonomic Diversity of Gene Phylogenetic Trees
Source: PLoS One. 2014 Jun 3;9(6):e98844. doi: 10.1371/journal.pone.0098844 (PMC4044049; doi:10.1371/journal.pone.0098844)
Supplement: Table S1 — Taxonomic distributions for symmetric trees when sequences were sampled by AST, SS and RS, respectively. (XLSX) [file pone.0098844.s006.xlsx]

## Sheet: level 1
level 1; 100 Trees	AST		RS		SS
m	mean	std	mean	std	mean	std
50	1	0	1	0	1	0
100	1	0	1	0	1	0
200	1	0	1	0	1	0
300	1	0	1	0	1	0
400	1	0	1	0	1	0
500	1	0	1	0	1	0

## Sheet: level 2
level 2; 100 Trees	AST		RS		SS
m	mean	std	mean	std	mean	std
50	2	0	2	0	2	0
100	2	0	2	0	2	0
200	2	0	2	0	2	0
300	2	0	2	0	2	0
400	2	0	2	0	2	0
500	2	0	2	0	2	0

## Sheet: level 3
level 3; 100 Trees	AST		RS		SS
m	mean	std	mean	std	mean	std
50	4	0	3.9	0.3	1	0
100	4	0	4	0	1	0
200	4	0	4	0	1	0
300	4	0	4	0	1	0
400	4	0	4	0	1	0
500	4	0	4	0	2	0

## Sheet: level 4
level 4; 100 Trees	AST		RS		SS
m	mean	std	mean	std	mean	std
50	8	0	6.89	0.746927	1	0
100	8	0	7.79	0.431161	1	0
200	8	0	7.98	0.14	1	0
300	8	0	7.99	0.0994987	2	0
400	8	0	8	0	2	0
500	8	0	8	0	3	0

## Sheet: level 5
level 5; 100 Trees	AST		RS		SS
m	mean	std	mean	std	mean	std
50	16	0	11.81	1.17213	1	0
100	16	0	13.83	1.08678	1	0
200	16	0	15.44	0.668132	2	0
300	16	0	15.86	0.3747	3	0
400	16	0	15.96	0.195959	4	0
500	16	0	16	0	5	0

## Sheet: level 6
level 6; 100 Trees	AST		RS		SS
m	mean	std	mean	std	mean	std
50	31.96	0.1959	19.69	1.75895	1	0
100	31.96	0.1959	23.67	1.76666	2	0
200	31.96	0.1959	27.64	1.54609	4	0
300	31.96	0.1959	29.82	1.21967	5.99	0.0994987
400	31.96	0.1959	30.9	1.09087	7.24	0.427083
500	31.96	0.1959	31.46	0.654523	9	0

## Sheet: level 7
level 7; 100 Trees	AST		RS		SS
m	mean	std	mean	std	mean	std
50	49.83	0.3756	29.29	2.07507	2	0
100	62.92	0.9967	39.35	2.49149	4	0
200	62.92	0.9967	47.13	2.47651	7.3	0.458258
300	62.92	0.9967	51.89	2.25342	10.99	0.0994987
400	62.92	0.9967	55.17	2.52212	14.24	0.427083
500	62.92	0.9967	58.16	2.04313	17.98	0.14

## Sheet: level 8
level 8; 100 Trees	AST		RS		SS
m	mean	std	mean	std	mean	std
50	49.98	0.14	37.84	2.2615	4	0
100	96.55	1.512	59.23	3.41718	7.32	0.466476
200	116.4	2.29	78.7	3.20156	14.3	0.458258
300	116.4	2.29	88.22	3.29721	21.26	0.460869
400	116.4	2.29	94.24	3.44999	28.23	0.443959
500	116.4	2.29	99.55	3.13488	35.14	0.4005

## Sheet: level 9
level 9; 100 Trees	AST		RS		SS
m	mean	std	mean	std	mean	std
50	50	0	43.8	1.94422	7.4	0.489898
100	98.99	0.932684	77.09	3.3885	14.3	0.538516
200	173.14	3.44099	120.02	4.14241	28.19	0.643351
300	201.17	3.44399	144.73	5.01369	42.06	0.732393
400	201.17	3.44399	159.51	4.27901	55.97	0.805667
500	201.17	3.44399	169.63	3.79909	69.86	0.693109

## Sheet: level 10
level 10; 100 Trees	AST		RS		SS
m	mean	std	mean	std	mean	std
50	50	0	47.23	1.4755	14.33	0.679043
100	99.71	0.534696	89.07	3.07003	28.08	0.945304
200	187.55	3.19492	158.26	4.32578	55.86	1.18338
300	285.48	3.24185	210.19	5.47119	83.65	1.40268
400	344.44	3.27512	248.51	5.23736	111.36	1.45959
500	344.44	3.27512	277.49	5.43414	139.19	1.27824

[truncated: 1 more sheets: level 11]
