# Supplementary material for: AST: An Automated Sequence-Sampling Method for Improving the Taxonomic Diversity of Gene Phylogenetic Trees
Source: PLoS One. 2014 Jun 3;9(6):e98844. doi: 10.1371/journal.pone.0098844 (PMC4044049; doi:10.1371/journal.pone.0098844)
Supplement: Table S2 — Taxonomic distributions for random trees when sequences were sampled by AST, SS and RS, respectively. (XLSX) [file pone.0098844.s007.xlsx]

## Sheet: level 1
level 1; 100 Trees	AST		RS		SS
m	mean	std	mean	std	mean	std
50	1	0	1	0	1	0
100	1	0	1	0	1	0
200	1	0	1	0	1	0
300	1	0	1	0	1	0
400	1	0	1	0	1	0
500	1	0	1	0	1	0

## Sheet: level 2
level 2; 100 Trees	AST		RS		SS
m	mean	std	mean	std	mean	std
50	2	0	2	0	1	0
100	2	0	2	0	1	0
200	2	0	2	0	1	0
300	2	0	2	0	1	0
400	2	0	2	0	1	0
500	2	0	2	0	1	0

## Sheet: level 3
level 3; 100 Trees	AST		RS		SS
m	mean	std	mean	std	mean	std
50	4	0	3.99	0.0994987	1	0
100	4	0	4	0	1	0
200	4	0	4	0	1	0
300	4	0	4	0	1	0
400	4	0	4	0	1.05	0.217945
500	4	0	4	0	2	0

## Sheet: level 4
level 4; 100 Trees	AST		RS		SS
m	mean	std	mean	std	mean	std
50	8	0	7.61	0.507839	1	0
100	8	0	7.99	0.0994987	1	0
200	8	0	8	0	1.18	0.384187
300	8	0	8	0	2	0
400	8	0	8	0	2.05	0.217945
500	8	0	8	0	3	0

## Sheet: level 5
level 5; 100 Trees	AST		RS		SS
m	mean	std	mean	std	mean	std
50	16	0	13.63	1.1546	1	0
100	16	0	15.39	0.786066	1.25	0.433013
200	16	0	15.95	0.217945	2.18	0.384187
300	16	0	16	0	3.12	0.324962
400	16	0	16	0	4.05	0.217945
500	16	0	16	0	5.01	0.0994987

## Sheet: level 6
level 6; 100 Trees	AST		RS		SS
m	mean	std	mean	std	mean	std
50	32	0	22.21	1.85631	1.29	0.453762
100	32	0	27.28	1.54971	2.25	0.433013
200	32	0	30.74	0.996193	4.18	0.384187
300	32	0	31.7	0.519615	6.12	0.324962
400	32	0	31.91	0.319218	8.05	0.217945
500	32	0	31.97	0.170587	10.01	0.0994987

## Sheet: level 7
level 7; 100 Trees	AST		RS		SS
m	mean	std	mean	std	mean	std
50	49.99	0.0994987	31.86	2.29791	2.29	0.453762
100	63.96	0.195959	44.6	2.52982	4.25	0.433013
200	63.96	0.195959	54.96	2.26239	8.18	0.384187
300	63.96	0.195959	59.45	1.84594	12.12	0.324962
400	63.96	0.195959	61.7	1.30767	16.05	0.217945
500	63.96	0.195959	62.85	1.02347	19.96	0.241661

## Sheet: level 8
level 8; 100 Trees	AST		RS		SS
m	mean	std	mean	std	mean	std
50	50	0	39.74	2.28307	4.29	0.453762
100	99.75	0.455522	63.67	3.22817	8.26	0.460869
200	126.14	1.3268	90.02	3.46981	16.1	0.538516
300	126.14	1.3268	102.8	3.47851	23.89	0.581292
400	126.14	1.3268	110.73	3.22135	31.74	0.54074
500	126.14	1.3268	115.99	3.02157	39.5	0.608276

## Sheet: level 9
level 9; 100 Trees	AST		RS		SS
m	mean	std	mean	std	mean	std
50	50	0	44.82	1.84054	8.22	0.592959
100	99.99	0.0994987	79.8	3.50999	16.05	0.792149
200	194.19	2.21222	130.25	4.44157	31.67	0.970103
300	234.42	3.3382	162.18	5.05644	47.22	1.12765
400	234.42	3.3382	183.17	3.98762	62.88	0.95163
500	234.42	3.3382	198	4.80833	78.47	1.09046

## Sheet: level 10
level 10; 100 Trees	AST		RS		SS
m	mean	std	mean	std	mean	std
50	50	0	47.79	1.28293	15.96	1.03846
100	100	0	90.55	2.79419	31.58	1.51116
200	198.62	1.17286	163.52	4.50218	62.88	2.0014
300	286.37	3.23931	222.77	5.44767	93.92	2.1386
400	350.85	4.0654	270.05	6.59754	125.15	2.0267
500	406.64	4.10979	307.81	6.83768	156.38	2.11083

[truncated: 1 more sheets: level 11]
