# Supplementary material for: AST: An Automated Sequence-Sampling Method for Improving the Taxonomic Diversity of Gene Phylogenetic Trees
Source: PLoS One. 2014 Jun 3;9(6):e98844. doi: 10.1371/journal.pone.0098844 (PMC4044049; doi:10.1371/journal.pone.0098844)
Supplement: Table S4 — Taxonomic distributions for 16 S rRNA sequences with sequences sampled by AST, SS and RS at the super-phylum, order, family, genus, and species levels. (XLSX) [file pone.0098844.s009.xlsx]

## Sheet: Superphylum
m	# superphyla(AST)	# superphyla(SS)	# superphyla(RS)
50	3	0	0
100	3	0	2
150	3	0	2
200	3	0	1
250	3	0	2
300	3	0	2
350	3	0	1
400	3	0	2
all sequences in the empircal benchmark dataset	3

## Sheet: Phylum
m	# phyla(AST)	# phyla(SS)	# phyla(RS)
50	26	1	6
100	26	1	7
150	26	1	9
200	26	1	9
250	26	1	10
300	26	1	12
350	26	1	10
400	26	1	9
all sequences in the empircal benchmark dataset	26

## Sheet: Class
m	# class-es (AST)	# class-es(SS)	# class-es(RS)
50	27	1	7
100	34	1	11
150	36	1	15
200	36	1	11
250	37	1	14
300	37	1	15
350	37	1	16
400	37	1	15
all sequences in the empircal benchmark dataset	37

## Sheet: Order
m	# orders(AST)	# orders(SS)	# orders(RS)
50	31	1	11
100	43	1	22
150	49	1	27
200	49	1	26
250	54	1	27
300	56	1	36
350	57	1	35
400	59	1	60

## Sheet: Family
m	# family (AST)	# family (SS)	# family (RS)
50	32	1	18
100	49	1	32
150	56	1	43
200	59	1	44
250	62	1	48
300	67	1	60
350	71	1	60
400	74	1	62

## Sheet: Genus
m	# genera	# genera	# genera
50	34	2	21
100	61	2	37
150	79	2	56
200	87	2	63
250	95	2	64
300	105	2	85
350	112	2	85
400	118	2	91

## Sheet: Species
m	# species(AST)	# species(SS)	# species(RS)
50	50	36	50
100	100	86	100
150	150	136	150
200	200	186	200
250	250	236	250
300	300	286	300
350	350	336	350
400	400	386	400
